# Supplementary material for: Synergistic Regulation of Phase and Nanostructure of Nickel Molybdate for Enhanced Supercapacitor Performance
Source: Nanomaterials (Basel). 2024 Nov 8;14(22):1798. doi: 10.3390/nano14221798 (PMC11597826; doi:10.3390/nano14221798)
Supplement: Supplementary file 1 [file nanomaterials-14-01798-s001.zip]

Archive with 1 entries (1 files):
- nanomaterials-3282898-supplementary.pdf
